# Supplementary material for: High frequency DNA rearrangement at qγ27 creates a novel allele for Quality Protein Maize breeding
Source: Commun Biol. 2019 Dec 10;2:460. doi: 10.1038/s42003-019-0711-0 (PMC6904753; doi:10.1038/s42003-019-0711-0)
Supplement: Supplementary file 2 — Supplementary Data 1 [file 42003_2019_711_MOESM2_ESM.xlsx]

## Sheet: Supplementary Data 1
materials	Average relative level	sd
B73	1.00221	0.0802648
W22	1.93594	0.151782
Mu00215	1.03632	0.0276891
Mu00255	1.05683	0.109864
Mu00300	1.09367	0.0357453
Mu00350	2.05166	0.149663
Mu00167	1.03357	0.11347
Mu00129	1.04145	0.0775353
Mu00085	1.03108	0.0416741
Mu00082	1.04285	0.05932
Mu01828	1.08467	0.0954891
Mu01808	1.0178	0.0855622
Mu01863	0.929736	0.0465314
Mu01867	0.937211	0.120335
Mu02021	1.06066	0.0620341
Mu02113	1.00575	0.064163
Mu00877	1.00974	0.0746034
Mu00946	1.03183	0.0744712
Mu01235	0.970095	0.187297
Mu01266	1.03174	0.0384175
Mu01290	1.03572	0.0184567
Mu01383	1.00026	0.02848
Mu01653	1.94825	0.101027
Mu00416	0.939476	0.128388
Mu00469	0.906388	0.0845849
Mu00563	0.940575	0.0896776
Mu00580	1.00601	0.0736469
Mu00588	1.07106	0.0221132
B73	1.00221	0.0802648
W22	1.93594	0.151782
Mu00651	1.0302	0.0797211
Mu00688	1.05952	0.0260285
Mu00826	1.07159	0.00259344
Mu07874	3.11793	0.0707107
Mu07927	1.081	0.0244381
Mu06344	1.08614	0.0144381
Mu06960	1.14181	0.0866224
Mu07101	1.10222	0.0293718
Mu07175	0.913871	0.204418
Mu05273	1.03475	0.0553464
Mu05913	0.989482	0.0224795
Mu05981	0.957614	0.0393695
Mu05336	1.07358	0.0697068
Mu05159	0.942947	0.0599387
Mu03493	2.19958	0.0871482
Mu04904	1.04826	0.0172449
Mu02932	1.04966	0.0836028
Mu07355	1.10468	0.0144381
Mu03456	1.13406	0.0506943
Mu03468	1.16579	0.0471975
Mu03708	3.16601	0.169264
Mu04482	1.0765	0.0273139
Mu04502	1.01952	0.0577024
Mu04559	1.07218	0.0758067
Mu04814	1.1401	0.103
Mu02255	1.04124	0.0152434
B73	1.00221	0.0802648
W22	1.93594	0.151782
Mu02271	1.08657	0.0370444
Mu02413	1.07016	0.0454069
Mu02443	1.06033	0.00167529
Mu02682	1.04795	0.0144381
Mu03258	1.03908	0.0754131
Mu03446	1.06539	0.0939938
Mu00995	0.953119	0.0727739
Mu00253	0.901202	0.0863588
Mu02265	1.04309	0.0482598
Mu00757	1.09604	0.00982746
Mu06536	1.06785	0.0800521
Mu02672	1.01379	0.037796
Mu01869	0.940793	0.082293
Mu00767	1.14039	0.0402892
Mu02709	1.06718	0.0608704
Mu02835	1.04015	0.0144381
Mu03210	1.11366	0.0251527
Mu08329	1.11177	0.0311833
Mu06719	1.05274	0.100699
Mu09139	0.92443	0.0168835
Mu06361	1.02664	0.059891
Mu09083	1.08631	0.0513981
Mu03389	1.06828	0.012301
Mu03287	1.1278	0.0184016
Mu02253	3.2579	0.0502098
Mu05783	3.1938	0.0229304
B73	1.00221	0.0802648
W22	1.93594	0.151782
Mu02942	1.17415	0.0023675
Mu03730	1.10563	0.0144381
Mu04827	1.08439	0.0164913
Mu01910	1.11774	0.0431644
Mu03259	1.06843	0.0795814
Mu08492	0.954389	0.0847539
Mu06165	1.16235	0.0119822
Mu02204	1.19801	0.0186119
Mu02701	1.08312	0.0714362
Mu02943	0.990584	0.0549221
Mu05707	1.08051	0.0166637
Mu01054	1.08065	0.0447922
Mu05160	1.02651	0.0448394
Mu00357	1.07649	0.052915
Mu06712	1.9686	0.00827012
Mu03210	1.0049	0.0167438
Mu03264	1.08608	0.0857752
Mu00225	0.939522	0.0950276
Mu07564	0.926112	0.159052
Mu07613	1.10602	0.0585083
Mu05482	1.09608	0.0355757
Mu03681	1.11626	0.0463832
Mu06637	1.09534	0.0494669
Mu03723	1.11838	0.0528305
Mu00744	1.03485	0.0267175
Mu06512	3.08375	0.0817897

## Sheet: Supplementary Data 2
Ra	Sab	Rabb
4.723	3.467	1.995
2.275	5.728	0.184
3.563	1.421	1.697
3.782	2.22	1.572
2.349	1.734	0.412
1.105	1.294	0.92
0.442	2.231	0.368
1.105	5.977	0.92
2.66	4.709	0.412
3.217	2.709	2.033
1.781	3.579	0.412
0.937	2.598	0.664
5.153	6.718	0.412
2.209	8.14	0.184
1.397	3.019	1.301
2.43	4.802	1.437
2.651	2.978	0.368
2.733	3.793	1.327
2.187	3.446	0.184
1.608	1.132	1.327
3.163	2.285	0.823
2.209	5.549	0.736
3.597	1.776	0.582
2.872	12.87	2.058
4.965	3.388	1.041
4.074	5.589	0.781
9.592	2.046	0.552
4.728	5.401	0.92
2.037	6.139	0.664
1.397	1.776	0.412
1.19	2.7	1.235
5.524	7.325	1.921
1.683	7.932	2.967
1.781	4.241	2.392
2.253	1.601	0.552
7.602	2.046	0.184
6.079	2.961	0.184
7.557	5.125	0.184
5.871	7.148	0.368
3.125	2.106	1.235
2.519	2.452	0.92
1.875	9.232	0.552
5.541	7.848	0.938
4.074	6.095	1.178
11.898	2.317	0.92
10.45	3.277	0.184
8.682	4.081	1.956
4.866	3.108	0.582
5.663	3.33	1.235
7.101	2.36	0.823
6.687	2.986	0.552
7.411	3.474	1.697
14.168	5.659	1.991
12.087	1.489	0.92
10.663	2.673	1.437
1.415	1.79	1.301
4.549	2.894	1.697
3.952	4.093	1.484
10.642	0.915	0.938
2.66	5.224	0.552
5.799	2.01	3.667
3.624	4.378	1.288
2.38	0.942	1.484
7.193	1.79	1.572
8.895	5.549	0.781
6.19	3.084	2.736
3.782	1.57	1.746
10.788	1.601	0.736
7.022	3.388	0.412
8.03	3.395	0.184
6.377	3.201	0.26
3.093	3.446	0.26
3.005	1.998	0.26
14.954	6.155	0.184
9.998	2.317	0.184
4.687	1.11	1.164
9.229	3.51	0.736
3.624	3.178	0.559
2.001	2.046	0.59
2.964	2.886	0.329
6.621	3.558	0.245
10.375	3.952	0.465
9.866	2.317	0.11
9.099	2.531	0.735
3.069	2.531	1.47
2.795	4.075	0.657
2.349	5.496	0.155
2.037	2.44	0.11
2.187	0.494	0.155
1.127	0.663	0.438
0.221	2.001	1.319
0.988	4.192	0.219
1.562	2.829	0.666
1.415	2.096	0.11
4.204	1.781	0.548
6.916	3.101	1.096
4.062	2.209	0.395
8.796	5.038	1.185
7.018	5.744	2.329
2.187	11.976	0.62
7.783	11.166	0.11
7.101	7.354	0.245
2.43	7.125	0.329
4.661	3.493	0.856
3.163	6.976	0.219
5.633	0.988	0.245
8.281	4.424	0.219
2.67	0.937	0.219
2.66	1.901	0.346
5.812	3.14	0.183
4.728	2.209	0.259
1.768	0.884	1.159
7.018	2.67	0.755
4.861	2.688	1.511
6.327	4.94	3.152
5.541	6.621	1.477
8.525	2.349	2.228
6.468	1.608	1.565
8.84	1.976	0.986
4.29	2.084	1.395
7.981	2.964	0.259
5.153	2.577	0.986
1.288	4.374	1.173
10.914	5.457	0.366
8.528	7.717	2.295
7.022	2.22	0.366
3.458	2.22	0.259
2.795	1.288	0.183
1.781	5.101	0.518
9.394	2.66	0.41
5.563	1.127	0.55
12.02	1.562	0.819
9.853	1.105	0.819
4.062	1.781	1.114
4.613	3.101	0.183
6.853	4.645	0.41
2.651	2.307	0.41
7.427	2.209	0.55
0.312	3.644	0.579
5.594	7.032	0.916
6.163	2.964	1.295
0.797	4.613	0.259
3.005	2.379	0.986
6.067	3.202	1.036
3.977	4.224	0.579
4.846	5.324	0.66
1.593	1.866	0.579
3.859	1.408	0.916
2.67	1.121	0.916
2.176	1.319	0.518
6.647	2.177	1.431
0.494	4.23	2.266
18.53	2.95	1.554
4.78	3.546	0.986
3.069	0.983	0.986
9.806	2.379	2.545
3.965	0.311	1.973
8.005	2.296	1.431
5.822	2.086	0.733
6.63	1.555	1.295
6.849	3.063	0.55
0.907	1.586	0.259
6.224	7.477	0.934
3.299	1.718	0.777
2.675	6.612	0.916
9.083	10.187	1.229
3.357	10.688	0.41
2.027	4.883	0.579
1.282	2.507	1.395
2.867	2.075	0.66
2.507	1.475	0.755
4.337	3.891	0.183
0.695	3.247	0.259
3.055	4.398	0.55
6.527	6.472	0.259
2.199	3.063	0.579
1.338	2.429	0.183
6.002	4.917	0.183
13.24	12.496	0.259
2.755	3.891	0.183
2.338	5.101	0.579
4.108	2.027	1.068
3.546	3.627	0.66
4.091	4.447	1.886
4.037	0.88	1.295
4.321	2.369	0.183
14.536	2.086	0.183
2.859	1.879	0.259
2.675	0.66	0.916
4.706	2.72	2.213
7.068	2.507	0.733
5.282	3.247	0.579
5.355	1.288	0.41
7.419	1.768	0.934
4.803	2.209	0.183
1.879	2.948	0.366
0.695	2.872	0.916
9.152	4.851	0.183
1.718	2.096	0.733
1.319	2.39	0.819

## Sheet: Supplementary Data 3
Figure 6e	The number of PBs			Figure 6f	Diameter of PBs (μm）
αRNAi	αRNAi-M				αRNAi	αRNAi-M
70	112				0.493	0.512
65	120				0.332	2.019
67	88				0.455	0.427
76	109				0.247	0.445
64	99				0.474	0.398
80	100				0.417	0.73
92	122				0.294	0.483
75	116				0.408	0.502
59	120				0.408	0.626
66	116				0.417	0.72
80	129				0.484	0.512
79	130				0.361	0.483
68	125				0.455	0.379
82	138				0.228	0.483
76	134				0.399	0.455
85	133				0.494	0.559
81	121				0.456	0.512
76	100				0.304	0.502
64	103				0.257	0.588
78	110				0.39	0.532
57	112				0.418	0.513
60	108				0.447	0.495
68	117				0.39	0.476
70	121				0.39	0.523
72	119				0.285	0.584
75	117				0.247	0.401
74	126				0.428	0.541
77	107				0.418	0.513
74	89				0.472	0.579
79	84				0.377	0.644
83	87				0.462	0.476
					0.462	0.56
					0.481	0.243
					0.453	0.467
					0.396	0.411
					0.311	0.485
					0.453	0.345
					0.377	0.541
					0.415	0.495
					0.33	0.56
					0.425	0.398
					0.311	0.608
					0.311	0.363
					0.319	0.515
					0.488	0.585
					0.394	0.363
					0.432	0.632
					0.413	0.608
					0.488	0.48
					0.404	0.374
					0.423	0.515
					0.347	0.421
					0.441	0.468
					0.394	0.398
					0.235	0.55
					0.538	0.363
					0.321	0.503
					0.434	0.374
					0.406	0.561
					0.33	0.632
					0.396	0.596
					0.509	0.433
					0.387	0.526
					0.604	0.515
					0.377	0.398
					0.425	0.468
					0.302	0.632
					0.407	0.456
					0.337	0.526
					0.5	0.456
					0.535	0.374
					0.477	0.316
					0.442	0.351
					0.279	0.421
					0.419	0.386
					0.419	0.339
					0.424	0.304
					0.541	0.64
					0.506	0.593
					0.424	0.244
					0.506	0.302
					0.529	0.407
					0.482	0.465
						0.407
						0.37
						0.488
						0.407
						0.558
						0.488
						0.419
						0.328
						0.419
						0.5
						0.523
						0.291
						0.419
						0.547
						0.279
						0.256
						0.419
						0.372
						0.337
						0.547
						0.36
						0.558
						0.547
						0.267
						0.384
						0.477
						0.43
						0.279
						0.302
						0.36
						0.442
						0.384
						0.442
						0.547
						0.5
						0.43
						0.512
						0.523
						0.43

## Sheet: Supplementary Data 4
	αRNAi-M-1	αRNAi-M-2	αRNAi-M-3	αRNAi-M-4	αRNAi-M-5	αRNAi-M-6	αRNAi-1	αRNAi-2	αRNAi-3	αRNAi-4	αRNAi-5	αRNAi-6	Rabb-1	Rabb-2	Rabb-3	Rabb-4	Rabb-5	Rabb-6
Lys	0.0449605	0.0364702	0.035938	0.0504659	0.0513738	0.0412439	0.033869	0.0453445	0.053881	0.067551	0.0520384	0.0441063	0.0228448	0.0172621	0.0180588	0.0201925	0.014749	0.0280197
Cys	0.0184606	0.0196948	0.0209726	0.0209444	0.0146062	0.0210778	0.0128692	0.0117192	0.0156814	0.0107551	0.0120625	0.0176974	0.0180819	0.0206154	0.0216073	0.0150697	0.015471	0.0188721
Met	0.0262007	0.0327159	0.0221701	0.0303177	0.0258339	0.0292742	0.0342351	0.0215736	0.0217084	0.0265335	0.0253101	0.0230097	0.0236648	0.0240524	0.0227099	0.0208525	0.0256513	0.022964
content%		Rabb	αRNAi	αRNAi-M
	Lys	0.0201878	0.049465	0.0434087
	Cys	0.0182862	0.0134641	0.0192927
	Met	0.0233158	0.0253951	0.0277521
